# Supplementary material for: Mothers’ Breast Milk Composition and Their Respective Infant’s Gut Microbiota Differ between Five Distinct Rural and Urban Regions in Vietnam
Source: Nutrients. 2023 Nov 16;15(22):4802. doi: 10.3390/nu15224802 (PMC10675055; doi:10.3390/nu15224802)
Supplement: Supplementary file 1 [file nutrients-15-04802-s001.zip]

Archive with 2 entries (2 files):
- nutrients-2705276-supplementary.pdf
- Supplementary_Table S4_breastmilk_components_concentrations.xlsx
