# Supplementary material for: Mothers’ Breast Milk Composition and Their Respective Infant’s Gut Microbiota Differ between Five Distinct Rural and Urban Regions in Vietnam
Source: Nutrients. 2023 Nov 16;15(22):4802. doi: 10.3390/nu15224802 (PMC10675055; doi:10.3390/nu15224802)
Supplement: Supplementary file 1 [file nutrients-15-04802-s001.zip › Supplementary_Table S4_breastmilk_components_concentrations.xlsx]

## Sheet: Sheet1
ID	Sample_type	Region	VitB12_pmolL	ARA_vitD_IUL	Lauric_acid_g%	Myristic_acid_g%	Palmitoleic_acid_g%	Palmitic_acid_g%	Linoleic_acid_g%	Alpha-linoleic_acid_g%	Oleic_acid_g%	Vaccenic_acid_g%	Arachidonic_acid_g%	Eicosapentanoic_acid_g%	Docosahexanoic_acid_g%	K_mmolL	Ca_mmolL	Na_mmolL	Mg_mmolL	Zn_mumolL	Fe_mumolL	Cu_mumolL	I_mumolL	Se_mumolL	2-FL_NMR_a.u.
F329	Breastmilk	Halongbay	570	34.6286	3.82164	3.45271	3.99051	23.7709	12.7477	0.688505	36.084	3.01893	0.549926	0.222031	0.630587	12.7789	7.64125	6.29875	1.35036	15.1039	5.36668	3.72449	0.289428	0.190857	0.345056
F330	Breastmilk	Halongbay	216	71.4063	6.89838	6.86394	3.89413	28.7031	7.78061	0.552569	27.7216	2.54788	0.635659	0.400927	0.960297	13.6814	7.65358	12.7317	1.10047	30.8632	5.08805	5.13173	0.276896	0.268968	0
F331	Breastmilk	Halongbay	728	82.4248	5.47642	4.62458	2.62837	22.2267	16.7064	1.21909	31.2047	2.35013	0.686217	0.292724	0.753042	12.3243	6.63923	5.21466	0.915172	58.0925	6.80787	4.65741	1.98652	0.206242	0.298993
F332	Breastmilk	Halongbay	738	109.59	4.38335	3.79247	2.59092	23.2325	14.7743	0.955394	34.1659	2.60538	0.634906	0.204696	0.797627	11.291	8.16324	31.8531	1.23211	28.115	5.61006	12.9368	0.274142	0.477117	0.330966
F333	Breastmilk	Halongbay	738	50.0129	8.54789	6.67567	4.13747	23.8421	10.3215	0.45473	30.2643	2.5062	0.779505	0.0661569	0.331599	14.6078	8.97823	11.6446	1.27124	19.8696	9.05117	9.42463	0.304184	0.315991	0.298402
F353	Breastmilk	Halongbay	432	76.8159	4.82394	4.53213	3.09948	23.0717	17.4084	1.30345	30.5914	2.25387	0.718769	0.137398	0.588887	13.5942	8.02131	7.33753	1.44788	23.5452	3.2651	4.83165	0.492118	0.261613	0.00588639
F354	Breastmilk	Halongbay	227	67.7519	6.92108	6.88624	3.8832	28.8345	7.77248	0.546671	27.5717	2.52832	0.633525	0.393535	1.0047	15.9151	6.08374	22.1212	1.39445	45.8877	7.11058	10.4767	0.781723	0.378902	0.238655
F356	Breastmilk	Halongbay	738	80.0026	10.52	8.97477	2.0747	18.0527	14.7545	0.744146	27.8497	2.1876	0.618645	0.314777	1.26995	15.9612	7.65178	9.06163	1.76849	16.3125	2.97045	16.5281	0.890329	0.551305	0.00695604
F377	Breastmilk	Halongbay	475	64.6735	9.4142	8.72721	2.75233	23.7087	10.1726	0.570744	26.8229	2.32959	0.575132	0.456863	1.4656	13.0057	6.46198	7.63801	0.788782	27.4929	6.22219	5.00135	1.3426	0.245247	0.333842
F378	Breastmilk	Halongbay	197	43.4488	7.37199	6.93411	2.3883	22.3534	15.0787	0.267373	32.8806	1.30755	0.495692	0.0292659	0.215612	13.5307	7.60301	5.73239	0.734306	72.2349	7.81512	3.83212	0.246026	0.202292	0.432254
F381	Breastmilk	Halongbay	531	79.6677	8.97873	7.25411	2.16591	20.2336	10.6915	0.813647	31.6347	2.32095	0.48958	0.0632191	0.376514	13.851	5.72311	24.409	1.36274	6.02024	2.35684	6.35174	0.261761	0.241548	0.342806
F401	Breastmilk	Halongbay	123	35.0065	6.4238	5.77512	4.26253	24.3565	10.0234	0.605957	32.9868	2.68432	0.49256	0.0793418	0.295005	14.8648	8.2775	7.10218	1.52979	28.4089	3.61439	3.30888	0.169006	0.212827	0.503111
F402	Breastmilk	Halongbay	599	78.059	6.24519	5.12156	2.73458	23.2155	14.3988	0.897925	32.5315	2.02059	0.725606	0.306653	0.504406	14.649	7.83219	9.44685	1.20236	58.3025	7.5772	6.99069	0.850205	0.317817	0.392023
F403	Breastmilk	Halongbay	563	34.6926	10.4071	9.50927	2.5326	23.166	8.41473	0.328166	30.0606	2.60813	0.401865	0.0075911	0.151461	15.7942	9.52343	7.17606	1.15805	68.0919	7.51461	6.24643	0.196984	0.230535	0.393211
F404	Breastmilk	Halongbay	338	23.0193	9.16862	8.94557	3.44054	23.4548	12.4432	0.563371	29.1879	2.5438	0.481893	0.0604775	0.261367	15.2219	8.07789	8.87811	1.68829	39.5868	4.61636	4.88232	0.286995	0.19126	0.270671
F405	Breastmilk	Halongbay	421	45.0514	6.22772	4.79758	3.99435	21.8436	12.6666	0.542774	35.3261	2.81074	0.700743	0.0844412	0.388929	14.9723	7.30347	5.10416	1.59839	40.685	6.1421	6.63941	0.346658	0.220914	0.279379
F349	Breastmilk	Hanoi	287	20.9551	8.59643	6.43767	2.03634	22.7703	16.6983	1.29633	29.3897	1.98337	0.48604	0.0278842	0.317054	14.6961	6.09592	7.05026	1.43401	66.6239	8.14254	4.18995	0.355772	0.214848	0.409372
F350	Breastmilk	Hanoi	156	38.5513	11.3243	8.66384	4.60942	19.7557	10.3466	0.68584	30.3395	2.95301	0.625513	0.0207122	0.207791	12.7734	7.52125	5.59108	1.63394	28.2149	7.34747	5.51003	0.178436	0.202856	0.0222635
F351	Breastmilk	Hanoi	442	33.0962	10.6581	8.28895	2.90947	20.7878	14.1687	1.18328	27.8916	2.10294	0.694686	0.0396132	0.358883	14.8232	6.55468	5.26123	1.41747	30.2592	5.96138	5.30125	0.690346	0.147823	0
F352	Breastmilk	Hanoi	269	30.3846	12.4783	8.50898	3.16054	20.3269	8.854	0.338935	29.4535	2.24975	0.616421	0.0282143	0.336187	17.8668	6.02173	8.39843	1.07445	89.4857	9.97602	3.20447	1.21246	0.183296	0.396735
F373	Breastmilk	Hanoi	240	15.1603	7.51663	7.31847	4.86688	27.5437	8.14692	0.518598	29.0848	2.27784	0.711536	0.0389149	0.216526	14.4355	8.83931	5.64941	1.62735	34.7604	6.51226	4.46576	0.764944	0.150443	0
F374	Breastmilk	Hanoi	264	38.3654	7.48741	7.8009	4.35724	27.2671	9.03449	0.568945	30.4536	2.18006	0.585861	0.0569347	0.287311	14.3674	7.26076	7.38316	1.13126	41.8807	7.33018	3.65039	1.40883	0.150145	0
F375	Breastmilk	Hanoi	419	36.9136	6.5052	5.44413	3.36121	23.306	12.3761	0.859109	32.1775	2.68328	0.955901	0.111724	0.418665	16.3213	5.54112	8.06234	1.13986	65.0185	8.9711	7.3204	1.64118	0.201103	0
F376	Breastmilk	Hanoi	114	64.6896	5.50695	4.24438	3.77376	21.7577	14.2839	1.09628	32.4078	2.72579	0.899367	0.111344	0.525138	17.322	7.44923	8.50358	1.16943	63.9132	12.5982	4.93985	2.9286	0.184748	0
F397	Breastmilk	Hanoi	204	37.3391	5.20247	3.86015	2.85967	22.1828	17.238	1.47532	31.5942	2.61634	0.939824	0.0496575	0.457695	14.1887	8.73621	6.44547	1.40279	21.6414	4.99195	2.95821	0.858502	0.135995	0
F398	Breastmilk	Hanoi	116	23.8208	6.62233	4.48672	2.071	19.6131	19.9279	1.08877	31.5876	2.1247	0.585051	0.0483505	0.417438	13.8734	8.95521	6.69072	1.55759	20.8181	6.51673	2.26283	0.232161	0.158271	0
F399	Breastmilk	Hanoi	500	117.677	12.0055	10.1007	3.36486	27.1174	7.05538	0.322562	25.6957	1.81014	0.725216	0.0328439	0.252043	14.8121	5.5397	7.44227	1.11844	65.8802	9.9659	7.32135	0.655024	0.204512	0
F400	Breastmilk	Hanoi	371	58.114	8.86353	7.06425	3.80162	23.3182	14.0761	1.13056	26.4864	2.23994	0.760845	0.101044	0.490393	11.768	5.87903	4.31421	1.17215	23.1266	6.34681	6.5255	0.542603	0.177119	0
F419	Breastmilk	Hanoi	327	49.8983	5.76234	4.66807	3.51451	21.373	20.52	1.62631	28.8519	2.3529	0.722325	0.0867479	0.376762	12.9628	7.03444	6.17262	1.04476	45.7059	6.01795	4.9658	0.592682	0.186048	0.347245
F420	Breastmilk	Hanoi	229	46.0409	6.15714	4.68896	3.18558	20.5829	19.7838	1.35341	31.5148	2.4163	0.640618	0.0534697	0.317782	15.5435	7.3915	5.93001	1.35067	43.8627	5.65358	4.30096	1.90584	0.176887	0.46473
F421	Breastmilk	Hanoi	351	45.401	8.2147	8.99609	3.51796	24.2148	11.7814	0.718601	28.663	2.3191	0.736708	0.0618342	0.492221	15.1121	6.35065	5.83458	1.37005	25.5506	6.08882	4.25144	1.50116	0.211176	0.420063
F422	Breastmilk	Hanoi	242	42.25	4.94013	4.75859	5.80714	24.3827	15.0879	1.12102	30.1553	2.83317	1.05491	0.0685363	0.431233	15.1227	7.78529	6.65723	1.47336	53.0753	7.52659	7.42085	0.352357	0.175567	0
F423	Breastmilk	Hanoi	176	32.4168	3.48336	3.33939	5.90508	23.1104	16.1741	1.23446	34.4044	2.8435	0.625291	0.0486412	0.226387	13.6072	7.08847	6.06302	1.25484	40.42	6.24442	6.08909	0.652084	0.14863	0
F424	Breastmilk	Hanoi	138	49.0135	7.052	6.01569	3.87849	24.1032	17.6286	1.54597	27.0693	2.22203	0.513687	0.0639372	0.176253	15.3263	6.26988	6.71133	0.964605	41.9284	6.44918	3.66336	0.587778	0.137701	0.355228
F427	Breastmilk	Hanoi	141	11.0321	7.97722	7.03723	2.86515	22.1683	16.7638	1.2592	28.3351	2.31772	0.420017	0.0436554	0.306646	12.6329	5.96292	5.99897	1.08496	55.2621	4.75728	2.73622	0.225381	0.151661	0.345716
F428	Breastmilk	Hanoi	243	10.6604	7.12426	6.15442	4.69479	26.4354	10.4813	0.555594	29.5958	2.38688	0.549822	0.0483308	0.238685	14.0961	7.54009	4.01199	1.49637	32.1801	6.53448	3.31951	0.423484	0.172967	0.0059312
F429	Breastmilk	Hanoi	212	32.5386	8.63345	8.0671	4.83489	23.013	11.7844	0.683697	28.9384	2.67717	0.584624	0.031772	0.249261	16.1036	8.55642	6.90184	1.80107	23.9032	7.20275	7.34084	0.970077	0.173695	0.0120846
F344	Breastmilk	Ho_Chi_Minh_City	432	29.6748	6.54587	5.67677	2.96368	24.1991	13.4088	0.584781	34.157	1.75745	0.494705	0.0614587	0.3812	12.8866	6.86415	5.25956	1.4634	33.5775	4.26465	3.44353	0.691056	0.201924	0.453457
F345	Breastmilk	Ho_Chi_Minh_City	115	53.1517	8.79452	7.47098	2.31484	24.5495	10.5301	0.593515	30.9807	1.91111	0.71306	0.14358	0.906083	12.6802	6.69971	6.07888	1.44003	38.0033	6.45346	4.44266	0.407787	0.228551	0
F348	Breastmilk	Ho_Chi_Minh_City	485	55.8374	6.15773	4.36982	3.75392	23.6562	13.3448	0.533896	34.7236	1.8571	0.76672	0.0874053	0.580194	10.3335	6.48992	5.98374	1.27171	35.8984	4.12321	3.34003	0.355152	0.196658	0
F368	Breastmilk	Ho_Chi_Minh_City	229	28.3739	7.20971	5.65907	4.56875	24.8021	10.1178	0.420881	33.3581	2.34229	0.565066	0.0857982	0.5086	12.1368	7.62711	6.23736	1.44974	28.8904	4.78249	3.21862	0.370698	0.166488	0.294044
F370	Breastmilk	Ho_Chi_Minh_City	159	31.0617	7.57211	6.46928	2.48786	25.0978	12.6212	0.755578	31.8382	1.90808	0.495056	0.0391887	0.335254	15.9171	5.41248	5.46658	1.41029	10.2595	3.65687	3.27287	0.569071	0.136974	0.685909
F371	Breastmilk	Ho_Chi_Minh_City	239	34.3422	7.47443	6.15804	3.76121	23.4034	13.2959	1.01923	30.5701	2.3795	0.573745	0.0155063	0.254611	12.037	6.40842	5.37122	1.32295	25.8533	6.03654	3.31084	0.356445	0.149078	0.261866
F372	Breastmilk	Ho_Chi_Minh_City	126	28.348	5.47345	4.65227	3.27594	24.277	12.5153	0.929506	34.0028	2.30252	0.541711	0.128709	0.383353	13.5366	8.73734	7.03494	1.20689	35.5038	6.04793	3.59291	0.534678	0.18149	0
F392	Breastmilk	Ho_Chi_Minh_City	215	49.6612	9.05647	7.41228	2.62702	24.67	10.5302	0.510621	30.9266	1.79136	0.559398	0.119337	0.670331	11.6175	6.68357	6.28493	1.36037	36.3599	5.22259	2.92604	0.840476	0.175626	0.56665
F393	Breastmilk	Ho_Chi_Minh_City	661	56.1355	8.37162	6.92115	2.68774	23.7509	12.8203	0.655609	30.9584	1.85001	0.541533	0.0827273	0.518812	12.4086	6.72877	5.38582	1.4476	28.7178	5.4296	5.81662	1.13346	0.239354	0.625431
F394	Breastmilk	Ho_Chi_Minh_City	224	23.6942	6.61431	4.75134	5.85267	23.3154	10.3207	0.394753	34.5822	2.53934	0.652887	0.0763248	0.448935	12.1162	7.86564	6.09117	1.45764	25.0996	4.46733	3.08441	0.0925749	0.156294	0
F395	Breastmilk	Ho_Chi_Minh_City	404	56.8084	8.48079	6.71089	3.37351	21.9103	12.8666	0.774615	31.3741	2.17209	0.896335	0.0589232	0.52101	16.9784	6.24167	7.12775	1.02029	47.7372	7.67843	8.03077	0.536623	0.21444	0.413718
F396	Breastmilk	Ho_Chi_Minh_City	401	116.332	6.24988	5.10224	3.53786	23.8887	13.3751	0.594635	33.5155	1.99831	0.88927	0.0445484	0.356387	13.1303	6.81221	6.71528	1.46006	40.9438	6.55884	9.09913	0.393322	0.201523	0.493106
F418	Breastmilk	Ho_Chi_Minh_City	582	33.5578	8.96583	7.49126	3.08236	21.896	13.3497	0.470966	31.8541	1.93029	0.592602	0.0400137	0.399576	12.6307	5.29622	5.2966	1.1793	37.717	8.7938	8.10557	0.706415	0.233798	0.24394
F334	Breastmilk	Phu_Tho	260	13.25	12.6715	12.8103	4.92027	29.1983	5.96062	0.38829	20.7503	2.29158	0.346267	0.0251389	0.13711	13.2771	8.92208	15.9894	1.59813	30.7538	7.26132	5.50819	0.300143	0.249575	0
F335	Breastmilk	Phu_Tho	293	28.0005	7.95634	7.78507	3.17253	23.6141	12.9407	0.548874	29.9529	2.01803	0.451693	0.0295525	0.138917	15.8114	7.11341	5.41479	1.17201	30.4849	6.25117	6.51917	0.372008	0.167778	0.24485
F336	Breastmilk	Phu_Tho	170	36.0835	8.591	8.01492	4.37602	26.9049	8.05856	0.464015	29.8349	2.12132	0.366052	0.0244396	0.128206	15.3686	8.93933	6.75165	1.47345	37.5472	5.69169	6.32736	0.297567	0.174614	0.347308
F337	Breastmilk	Phu_Tho	164	9.58336	6.89262	5.70662	4.25922	24.9588	13.6989	0.800233	29.9699	2.5168	0.554255	0.0150873	0.213723	15.5762	7.61823	6.97523	0.832873	65.056	9.28962	4.15836	0.532139	0.207378	0.30367
F338	Breastmilk	Phu_Tho	540	28.5962	4.22668	3.40749	5.28606	23.8885	10.9888	0.546763	37.9677	3.18999	0.687194	0.0315291	0.280178	13.6126	7.08772	6.34579	1.19527	36.8216	6.15459	9.78678	0.179442	0.198946	0
F358	Breastmilk	Phu_Tho	528	27.9747	5.48779	4.23826	3.28109	20.9746	11.3091	0.844189	38.1044	2.67511	0.548507	0.0226552	0.236942	15.5467	8.27683	4.46655	1.08259	56.0883	7.05777	8.63639	0.64597	0.194943	0.385301
F359	Breastmilk	Phu_Tho	263	12.6925	7.5596	7.17141	3.23681	24.1329	11.7641	0.440786	31.5489	2.21403	0.604089	0.102334	0.383901	14.2189	7.63647	5.80443	1.03635	43.0028	6.63934	3.65229	0.271323	0.187186	0.486044
F360	Breastmilk	Phu_Tho	120	35.1067	7.08337	4.90314	2.81733	21.4415	13.1479	0.866437	33.5438	2.56996	0.792715	0.0754032	0.527967	13.6509	8.55293	7.07836	1.20674	12.7624	4.532	3.82699	0.678539	0.193751	0.00454546
F361	Breastmilk	Phu_Tho	151	23.3208	6.16293	5.56982	2.57104	22.3105	19.2011	1.66604	27.8128	2.33702	0.598165	0.0426563	0.272858	13.9058	7.84665	4.12576	1.22793	45.1446	4.93739	4.7686	0.908927	0.170903	0.461859
F362	Breastmilk	Phu_Tho	266	16.3736	6.09022	4.56507	3.67929	20.803	14.9129	1.0691	33.8913	2.48737	0.751807	0.0646345	0.404811	15.9773	5.89318	10.6586	1.19923	29.2812	2.64806	5.74966	0.436908	0.187385	0
F382	Breastmilk	Phu_Tho	283	34.9683	11.2947	9.56966	2.88013	22.5958	9.0023	0.607208	28.4119	2.07978	1.06955	0.0918897	0.592121	14.827	8.02115	8.60444	1.23071	14.9464	6.22937	3.64066	0.127101	0.228167	0.322035
F383	Breastmilk	Phu_Tho	179	40.2466	6.50049	4.92765	1.65551	18.4983	25.3726	1.85103	27.7089	2.17083	0.551789	0.0343959	0.351711	14.4038	7.69204	9.29415	1.15351	40.382	5.6252	3.52047	1.10687	0.20152	0.372384
F384	Breastmilk	Phu_Tho	674	30.6796	13.7928	12.2609	3.51115	24.2682	5.80373	0.214961	24.1927	2.14989	0.736018	0.0346045	0.316335	15.5783	6.15705	11.1238	0.979876	30.1322	6.20659	11.8004	1.80693	0.248492	0
F385	Breastmilk	Phu_Tho	615	39.6659	7.94969	6.51144	2.64443	27.3991	11.9477	0.683912	29.6484	1.96051	0.592757	0.0412092	0.332197	13.6977	6.45821	15.0461	1.13234	19.5185	5.58674	5.41274	0.511049	0.193842	0.317597
F386	Breastmilk	Phu_Tho	263	18.1476	9.06718	8.03699	3.61137	23.1714	12.9113	0.945595	29.1155	2.44513	0.427827	0.0325555	0.23699	16.7254	6.02044	8.27853	1.30594	41.3165	5.04638	5.95059	0.748729	0.21563	0
F406	Breastmilk	Phu_Tho	160	61.7244	5.0721	4.36667	3.1669	24.359	12.8144	0.752345	35.7142	2.64744	0.611503	0.0190777	0.182167	15.6523	8.46384	8.81593	1.59471	17.6113	3.25058	3.40909	0.233165	0.17142	0.323912
F407	Breastmilk	Phu_Tho	136	16.7629	9.1749	8.51228	2.71139	22.6646	13.7939	1.12856	28.4805	2.10408	0.646676	0.0552732	0.223507	15.1061	8.5724	7.66423	1.43906	29.6164	5.35491	3.69987	0.214608	0.195149	0.358848
F408	Breastmilk	Phu_Tho	216	45.3788	5.34826	4.51883	3.02464	24.4502	12.4522	0.724959	35.2148	2.63116	0.551396	0.0269006	0.176931	16.8463	8.35553	8.4003	1.7252	17.8664	4.97592	6.28163	0.568195	0.214908	0.252266
F409	Breastmilk	Phu_Tho	204	27.1155	6.61955	4.81626	3.62157	19.9303	11.9068	0.685121	37.8569	2.42053	1.35608	0.0347889	0.373725	17.6946	6.99915	5.28677	1.27554	43.8792	5.50769	6.07062	0.4215	0.162871	0.318501
F410	Breastmilk	Phu_Tho	130	0	9.34647	7.73751	2.46072	23.3303	9.83924	0.53954	30.6539	2.38749	0.472025	0.0087075	0.163638	14.723	9.50489	6.93257	1.71137	37.9758	6.21975	1.92138	0.827275	0.143886	0.00300571
F425	Breastmilk	Phu_Tho	348	0	4.67438	4.97568	3.35114	27.1878	11.5452	0.82628	31.5431	2.27038	0.771384	0.0712963	0.284834	18.731	8.36188	6.37417	1.17022	31.8338	8.36557	6.32478	0.75457	0.211781	0
F426	Breastmilk	Phu_Tho	120	18.1796	4.36126	4.11677	2.37613	22.0149	11.7348	0.629474	38.3829	2.59153	0.414025	0.0125245	0.145908	13.8468	5.67709	5.93024	1.11638	28.6388	5.43921	3.07436	0.129876	0.136632	0.387789
F339	Breastmilk	Tien_Giang	603	66.2137	11.5792	12.3287	5.59128	28.2091	5.04606	0.528449	23.2717	1.80528	0.608934	0.0875301	0.728038	14.0606	7.18258	4.47235	1.65868	20.0853	4.69259	5.1791	0.299847	0.243108	0.416667
F340	Breastmilk	Tien_Giang	136	33.2753	8.12274	6.84988	3.6567	20.3221	12.0157	0.437039	35.5732	2.19132	0.516521	0.0238498	0.242038	15.5138	8.54458	6.66359	1.35407	26.2224	7.00753	3.95212	0.524088	0.176142	0.391152
F341	Breastmilk	Tien_Giang	55	60.437	7.04164	5.9145	5.16459	26.1989	10.0172	0.638137	30.7679	2.80986	0.516544	0.0477774	0.430876	11.8403	7.02944	5.22163	1.188	23.1905	2.85731	2.41265	0.420294	0.146879	0.382465
F342	Breastmilk	Tien_Giang	196	59.7272	4.51472	4.34196	4.68473	24.9801	10.9199	0.55075	34.7464	2.91073	0.653989	0.0715793	0.298534	12.9646	9.01165	7.00033	1.6574	23.0129	7.53835	4.72147	0.343938	0.172048	0
F343	Breastmilk	Tien_Giang	55	25.5786	10.5875	9.22827	4.5967	28.0525	5.94856	0.255952	25.9795	2.31303	0.693121	0.0321899	0.21141	17.1985	7.16484	6.80796	1.25455	59.6219	8.23125	4.68088	0.240921	0.2086	0
F363	Breastmilk	Tien_Giang	522	94.8469	9.12959	8.77153	5.7166	28.0976	7.59862	1.02308	26.0955	2.0609	0.501757	0.0752013	0.443243	12.6333	7.48417	5.43421	1.27344	23.6325	5.64842	4.51685	0.393575	0.18812	0.842105
F364	Breastmilk	Tien_Giang	309	52.4402	11.3517	9.13519	3.7412	23.4536	8.30268	0.436518	28.5619	2.02358	0.586653	0.0689818	0.36758	11.1762	7.45535	7.70378	1.88004	24.7313	5.02816	3.50595	0.22564	0.165797	0
F365	Breastmilk	Tien_Giang	316	167.908	10.8319	6.99113	3.46524	23.4279	11.3107	1.86386	28.5794	1.66531	0.727172	0.134603	0.464588	12.0713	6.82332	7.14801	1.2946	28.1621	4.25332	5.16792	0.904215	0.166484	0.288896
F366	Breastmilk	Tien_Giang	55	99.7748	11.8773	9.46972	4.03493	23.7165	7.85248	0.459525	26.2085	2.38639	0.622985	0.0338308	0.355528	10.3727	9.32461	4.66416	1.50969	7.53405	5.29452	3.43582	0.253554	0.166833	0
F367	Breastmilk	Tien_Giang	165	190.453	7.35013	6.50756	3.93112	25.2164	11.013	0.718657	30.6782	2.43258	0.570443	0.0423315	0.193423	19.7817	5.83429	7.53301	1.16966	46.2686	7.48223	12.2389	1.66582	0.239856	0.240437
F387	Breastmilk	Tien_Giang	165	86.7883	11.5658	9.80593	4.07374	22.5188	6.84046	0.570769	30.3954	2.13003	0.903854	0.0797305	0.465831	13.1989	6.08292	6.47918	1.17326	28.4014	6.4464	5.17396	0.261076	0.161942	0
F388	Breastmilk	Tien_Giang	496	118.728	13.1496	12.9072	3.98396	24.2831	6.36098	0.661256	24.322	1.85634	0.716855	0.0945479	0.482793	17.2558	7.0051	5.35102	1.11334	6.87528	1.56412	3.31	0.223872	0.115961	0.5547
F389	Breastmilk	Tien_Giang	587	78.0062	9.74561	7.87684	5.61754	25.4276	8.18566	0.436348	27.1096	2.27927	0.65812	0.0855962	0.473909	13.978	5.43036	5.92711	0.664689	22.4944	3.90761	6.13277	0.172263	0.167616	0.477454
F390	Breastmilk	Tien_Giang	229	51.0854	8.68134	10.6418	5.13521	25.5958	7.29274	0.312858	28.3545	2.75722	0.846598	0.0331942	0.399619	18.1325	7.4369	6.54221	1.2691	59.8777	11.1211	7.64311	0.462751	0.209404	0.32967
F391	Breastmilk	Tien_Giang	421	149.591	5.34567	4.64224	3.75303	22.6774	12.0082	0.617186	35.3772	2.37947	0.919196	0.169796	1.34484	17.5774	6.61784	5.0628	1.47634	9.22307	3.92587	4.94373	0.452943	0.241443	0.482605
F411	Breastmilk	Tien_Giang	122	56.033	10.3418	8.56218	4.43425	22.1713	8.17727	0.44588	31.8721	2.35489	0.601087	0.0349238	0.246869	14.5757	6.35985	5.26052	1.62906	18.0246	4.03801	3.93343	0.46808	0.154444	0
F412	Breastmilk	Tien_Giang	198	39.555	10.1757	6.88644	6.25283	21.6947	8.89075	0.530134	30.5655	3.13846	0.855477	0.0507849	0.442638	14.0932	9.29501	7.36055	1.4541	39.5873	5.96899	5.05628	0.186674	0.16412	0.382096
F413	Breastmilk	Tien_Giang	151	60.702	14.3146	12.2558	3.02509	23.7499	8.49699	0.389801	23.6999	1.59373	0.643763	0.0327393	0.367695	12.7039	6.53496	6.32998	0.925914	29.5344	5.88978	4.03222	0.145291	0.153348	0
F414	Breastmilk	Tien_Giang	516	40.408	10.455	9.82592	4.25928	26.5651	8.25507	0.423313	27.4549	1.64833	0.50269	0.0502989	0.273706	12.9819	7.59917	5.05787	1.45264	15.7983	3.76287	2.97715	0.249894	0.135923	0.375
